# Supplementary material for: A Missense Variant in KCNJ10 in Belgian Shepherd Dogs Affected by Spongy Degeneration with Cerebellar Ataxia (SDCA1)
Source: G3 (Bethesda). 2016 Dec 21;7(2):663–9. doi: 10.1534/g3.116.038455 (PMC5295610; doi:10.1534/g3.116.038455)
Supplement: Supplementary file 2 [file 663TableS1.xlsx]

## Sheet: Control dogs
Table S1. KCNJ10:c.986T>C genotypes of 486 dogs from 89 various dog breeds.
Breed Abbreviation	Breed	Number of dogs	Genotype
			TT	TC	CC
Afghan Hound	Afghan Hound	1	1
TA	Airedale Terrier	1	1
AI	Akita Inu	8	8
AM	Alaskan Malamute	1	1
AP	Appenzeller Mountain Dog	6	6
AC	Australian Cattle Dog	8	8
AU	Australian Shepherd	9	9
BA	Barbet	8	8
BO	Barsoi	8	8
BE	Beagle	5	5
BD	Bearded Collie	8	8
Beauceron	Beauceron	1	1
BP	Berger Picard	1	1
BS	Bernese Mountain Dog	8	8
BM	Bichon Maltese	1	1
BC	Border Collie	7	7
BN	Boston Terrier	8	8
BR	Briard	4	4
BT	Bull Terrier	1	1
CE	Cairn Terrier	9	9
CS	Cão da Serra de Aires	8	8
CK	Cavalier King Charles Spaniel	1	1
CB	Chesapeake Bay Retriever	1	1
CH	Chihuahua	3	3
CC	Chinese Crested Dog	6	6
CP	Cocker Spaniel	1	1
TW	Czechoslovakian Wolfdog	1	1
DH	Dachshund	9	9
BK	Deutsche Bracke	1	1
DW	Deutscher Wachtelhund	9	9
DO	Doberman Pinscher	9	9
EL	Elo	1	1
EN	Entlebucher Mountain Dog	8	8
EU	Eurasier	8	8
FR	Flat Coated Retriever	9	9
FB	French Bulldog	8	8
DS	German Shepherd	8	8
GS	German Spitz (Grossspitz)	7	7
KS	German Spitz (Kleinspitz)	7	7
RS	Giant Schnauzer	9	9
GR	Golden Retriever	9	9
DD	Great Dane	8	8
SH	Greater Swiss Mountain Dog	1	1
GY	Greyhound	8	8
HW	Hovawart	7	7
IR	Irish Setter	1	1
IT	Irish Terrier	7	7
JR	Jack Russell Terrier	6	6
WS	Keeshound (Wolfsspitz)	8	8
KF	Kromfohrländer	8	8
LA	Labrador Retriever	8	8
LR	Lagotto romagnolo	8	8
LN	Landseer	7	7
LB	Leonberger	13	13
Lhasa Apso	Lhasa Apso	1	1
Mastiff	Mastiff	1	1
MX	Mexican Hairless Dog	6	6
RP	Miniature Pinscher	8	8
MU	Mudi	7	7
NF	Newfoundland	9	9
NOR	Norfolk Terrier	1	1
NW	Norwich Terrier	8	8
NR	Nova Scotia Duck Tolling Retriever	9	9
PA	Papillon	1	1
Pekingese	Pekingese	2	2
PE	Perro de Agua Espanõl	8	8
PH	Peruvian Hairless Dog	7	7
PO	Polski Owczarek Nizinny	9	9
ZS	Pomeranian (Zwergspitz)	8	8
GP	Poodle	8	8
PL	Poodle	1	1
MP	Pug	1	1
RR	Rhodesian Ridgeback	8	8
RO	Rottweiler	1	1
SB	Saint Bernard	8	8
SL	Saluki	1	1
Šarplaninac	Šarplaninac	1	1
NS	Schapendoes	8	8
SM	Schnauzer	1	1
SC	Scottish Terrier	9	9
SP	Shar Pei	1	1
SS	Shetland Sheepdog	1	1
SZ	Shih Tzu	1	1
SY	Siberian Husky	7	7
TT	Tibet Terrier	8	8
MV	Vizsla	1	1
WW	West Highland White Terrier	6	6
WH	Whippet	8	8
YT	Yorkshire Terrier	5	5
Total number	89 breeds	486	486	0	0
