# Supplementary material for: A Missense Variant in KCNJ10 in Belgian Shepherd Dogs Affected by Spongy Degeneration with Cerebellar Ataxia (SDCA1)
Source: G3 (Bethesda). 2016 Dec 21;7(2):663–9. doi: 10.1534/g3.116.038455 (PMC5295610; doi:10.1534/g3.116.038455)
Supplement: Supplementary file 4 [file 663TableS2.xlsx]

## Sheet: Linkage Data
Table S2. Genome regions ≥ 1 Mb that showed positive LOD scores for linkage to cerebellar dysfunction in six families.
Common Linkage Region in Families 1-4	Chromosome	Start	Stop	Size (bp)	Maximum LOD Score	Alpha
	8	20088992	28982903	8893912	2.449	1
	38	20134375	22733238	2598864	2.449	1
			Total	11492776
Family 1	Chromosome	Start	Stop	Size (bp)	Maximum LOD Score	Alpha
	2	11074044	14203929	3129886	0.852	1
	2	17283880	33630758	16346879	0.852	1
	3	398468	7990719	7592252	0.852	1
	7	2736542	21694230	18957689	0.852	1
	7	35220889	39890291	4669403	0.852	1
	8	15005970	40002153	24996184	0.851	1
	9	3881102	8622064	4740963	0.25	1
	9	13746714	17922535	4175822	0.852	1
	9	45668197	52011562	6343366	0.852	1
	11	57042673	63358218	6315546	0.852	1
	14	28574647	35650559	7075913	0.852	1
	15	51157074	53404651	2247578	0.852	1
	16	5756140	8895872	3139733	0.839	1
	16	15134543	28281873	13147331	0.852	1
	16	29129137	30472029	1342893	0.851	1
	16	30801408	32617759	1816352	0.852	1
	19	51867882	53690415	1822534	0.551	1
	23	44759630	46340073	1580444	0.852	1
	23	46584526	49193978	2609453	0.851	1
	23	49260502	52156177	2895676	0.852	1
	24	49246	16898855	16849610	0.852	1
	25	49353256	51038817	1685562	0.852	1
	27	25102	27758048	27732947	0.852	1
	27	27763881	29734514	1970634	0.851	1
	27	29790323	33595110	3804788	0.852	1
	29	19454142	34677304	15223163	0.852	1
	29	34984397	39754740	4770344	0.551	1
	35	24789443	25907799	1118357	0.25	1
	37	13173822	15897565	2723744	0.852	1
	37	25086932	27485342	2398411	0.249	1
	38	20134375	23143930	3009556	0.852	1
			Total	216233013
Family 2	Chromosome	Start	Stop	Size (bp)	Maximum LOD Score	Alpha
	4	28572456	30961876	2389421	0.977	1
	6	18764638	46563859	27799222	0.977	1
	6	75083037	77189806	2106770	0.977	1
	7	123152	1324951	1201800	0.976	1
	7	1922879	29816539	27893661	0.977	1
	8	2044147	28982903	26938757	0.977	1
	9	15289913	16493753	1203841	0.977	1
	12	14230303	15930743	1700441	0.977	1
	12	20563220	22615947	2052728	0.968	1
	12	27320939	31184831	3863893	0.977	1
	14	39909015	44357091	4448077	0.977	1
	17	11121306	12832683	1711378	0.975	1
	17	14094531	18178718	4084188	0.977	1
	20	54536589	58114749	3578161	0.676	1
	25	544796	12687688	12142893	0.675	1
	32	1556890	19551874	17994985	0.977	1
	36	28387660	30734109	2346450	0.977	1
	38	14543737	22733238	8189502	0.977	1
			Total	151646168
Family 3	Chromosome	Start	Stop	Size (bp)	Maximum LOD Score	Alpha
	1	70238933	81680102	11441170	0.152	1
	2	68294907	84794370	16499464	0.498	1
	3	17937937	30769979	12832043	0.498	1
	3	44058324	91700394	47642071	0.498	1
	4	19634708	80650446	61015739	0.498	1
	5	268210	1665545	1397336	0.498	1
	5	4329360	18603993	14274634	0.498	1
	5	34231901	36943096	2711196	0.422	1
	5	51270162	88847338	37577177	0.498	1
	6	321080	22949213	22628134	0.498	1
	6	64125355	76491642	12366288	0.498	1
	8	20088992	35489917	15400926	0.498	1
	8	46385882	48891032	2505151	0.483	1
	8	55855764	67711070	11855307	0.498	1
	9	28365246	61043804	32678559	0.498	1
	10	64653010	69189191	4536182	0.498	1
	11	160493	68513078	68352586	0.498	1
	12	64035027	72211820	8176794	0.498	1
	13	33725365	63115453	29390089	0.498	1
	14	59156583	60782510	1625928	0.188	1
	15	8892880	64017447	55124568	0.498	1
	16	1888367	13670264	11781898	0.498	1
	16	14089999	16896703	2806705	0.198	1
	16	28711534	34063313	5351780	0.498	1
	16	50076925	58406047	8329123	0.498	1
	17	11121306	12198634	1077329	0.498	1
	17	12437303	15552694	3115392	0.497	1
	17	15786372	23419594	7633223	0.498	1
	17	52124411	64160761	12036351	0.498	1
	18	44082863	50816131	6733269	0.498	1
	19	10379690	40579440	30199751	0.498	1
	19	50000773	51077482	1076710	0.19	1
	20	12942296	53041561	40099266	0.498	1
	21	3032401	16895163	13862763	0.498	1
	21	45272153	47416362	2144210	0.498	1
	22	44717217	60914055	16196839	0.498	1
	24	36756911	42104182	5347272	0.498	1
	26	8818	38938593	38929776	0.498	1
	27	3693474	21172221	17478748	0.498	1
	28	68934	4459772	4390839	0.498	1
	29	22762960	27580582	4817623	0.498	1
	30	1366	10371746	10370381	0.198	1
	30	34506652	39152251	4645600	0.498	1
	33	10243339	13732207	3488869	0.498	1
	34	27347528	42001529	14654002	0.498	1
	35	776576	7009996	6233421	0.498	1
	37	170490	4656997	4486508	0.198	1
	37	7096648	13488196	6391549	0.498	1
	37	23539680	24813786	1274107	0.498	1
	38	116120	23724914	23608795	0.498	1
			Total	778593441
Family 4	Chromosome	Start	Stop	Size (bp)	Maximum LOD Score	Alpha
	1	23980200	26088534	2108335	0.124	1
	1	26104827	27263289	1158463	0.123	1
	1	27350928	40473447	13122520	0.124	1
	1	76366341	122592641	46226301	0.124	1
	2	1152699	58766005	57613307	0.124	1
	2	73425657	84624505	11198849	0.124	1
	3	79944689	89167903	9223215	0.124	1
	4	41349788	88129946	46780159	0.124	1
	5	1220902	55117358	53896457	0.124	1
	5	55460067	56674110	1214044	0.116	1
	5	63615646	88908300	25292655	0.124	1
	6	33710904	77489595	43778692	0.124	1
	7	19633367	61847301	42213935	0.124	1
	7	66689020	71915334	5226315	0.121	1
	7	77819813	80464534	2644722	0.124	1
	8	7167659	60304678	53137020	0.124	1
	8	63235556	73516410	10280855	0.124	1
	9	27308	17922535	17895228	0.124	1
	9	18784659	40053311	21268653	0.124	1
	9	53967193	61005800	7038608	0.124	1
	10	3338457	21284886	17946430	0.124	1
	10	45026232	67551966	22525735	0.124	1
	11	160493	74388336	74227844	0.124	1
	12	9222014	56509254	47287241	0.124	1
	13	174720	63115453	62940734	0.124	1
	14	43374711	51551246	8176536	0.124	1
	15	2218624	12097265	9878642	0.124	1
	15	18530690	48251548	29720859	0.124	1
	16	344366	8923425	8579060	0.124	1
	16	11225509	58899017	47673509	0.124	1
	17	1164352	29421443	28257092	0.061	1
	17	54927363	60864443	5937081	0.124	1
	18	64779	14148707	14083929	0.124	1
	19	35779602	40132890	4353289	0.124	1
	20	33406	58114749	58081344	0.124	1
	21	98812	15678205	15579394	0.124	1
	21	21935133	24834244	2899112	0.121	1
	21	25081259	26161847	1080589	0.122	1
	21	27259766	50719350	23459585	0.124	1
	22	179292	55526625	55347334	0.124	1
	22	56460524	60249695	3789172	0.123	1
	22	60306152	61319933	1013782	0.124	1
	23	18722552	49750467	31027916	0.124	1
	24	1417961	47469083	46051123	0.124	1
	25	151268	11799752	11648485	0.124	1
	25	33874702	51594096	17719395	0.124	1
	26	14821	38657286	38642466	0.124	1
	27	336596	18339272	18002677	0.124	1
	27	18368273	20301946	1933674	0.123	1
	27	20389526	27351893	6962368	0.124	1
	27	38606134	45676613	7070480	0.124	1
	28	21973863	40839368	18865506	0.124	1
	29	8965014	9994621	1029608	0.123	1
	29	10725198	38835519	28110322	0.124	1
	30	1235869	40157513	38921645	0.124	1
	31	277211	20012813	19735603	0.124	1
	31	25539263	26872086	1332824	0.119	1
	31	26997918	35766735	8768818	0.124	1
	32	4513202	25140340	20627139	0.124	1
	32	28327189	32887883	4560695	0.124	1
	32	36171915	38009229	1837315	0.119	1
	33	6621841	31338995	24717155	0.124	1
	34	27489960	40557835	13067876	0.124	1
	35	1727020	26123681	24396662	0.124	1
	36	612844	27233570	26620727	0.124	1
	37	170490	13195839	13025350	0.124	1
	37	25063566	30673936	5610371	0.124	1
	38	169838	23724914	23555077	0.124	1
			Total	1467997903
Family 5	Chromosome	Start	Stop	Size (bp)	Maximum LOD Score	Alpha
	5	19082398	40037512	20955115	0.977	1
	5	40790844	42661014	1870171	0.976	1
	5	43070024	48480856	5410833	0.977	1
	5	48795453	50263763	1468311	0.976	1
	5	50342093	52337665	1995573	0.977	1
	7	9353618	12810181	3456564	0.977	1
	9	9596710	12576546	2979837	0.977	1
	9	19057968	23759700	4701733	0.977	1
	9	24605111	25666771	1061661	0.977	1
	9	25899411	31595046	5695636	0.977	1
	11	14956297	43777655	28821359	0.375	1
	11	60820453	64821757	4001305	0.91	1
	11	64941941	74388336	9446396	0.977	1
	12	51558	1319001	1267444	0.977	1
	12	1709135	8558764	6849630	0.977	1
	13	3170488	10287379	7116892	0.675	1
	13	10694097	20062805	9368709	0.676	1
	16	54347821	55457095	1109275	0.977	1
	20	26517932	55653830	29135899	0.977	1
	20	55764107	57226141	1462035	0.676	1
	22	108262	42512451	42404190	0.977	1
	22	43777891	46119326	2341436	0.975	1
	22	46143743	47225701	1081959	0.976	1
	22	47231859	53049924	5818066	0.977	1
	29	39042516	40483563	1441048	0.977	1
	31	306904	12362014	12055111	0.976	1
	31	12798772	20738349	7939578	0.977	1
	31	23647347	27128929	3481583	0.674	1
	31	27315311	29691585	2376275	0.975	1
	34	23373982	31856020	8482039	0.977	1
			Total	235595663
Family 6	Chromosome	Start	Stop	Size (bp)	Maximum LOD Score	Alpha
	5	22563115	58972007	36408893	2.68	1
			Total	36408893
