# Supplementary material for: A Missense Variant in KCNJ10 in Belgian Shepherd Dogs Affected by Spongy Degeneration with Cerebellar Ataxia (SDCA1)
Source: G3 (Bethesda). 2016 Dec 21;7(2):663–9. doi: 10.1534/g3.116.038455 (PMC5295610; doi:10.1534/g3.116.038455)
Supplement: Supplementary file 6 [file 663TableS3.xlsx]

## Sheet: Homozygosity Data
Table S3. Homozygous genome regions with shared alleles among the six analyzed cases (PLINK output).
	Chromosome	Marker 1	Marker 2	Start	Stop	Size (kb)
	38	BICF2P58179	BICF2P151285	21073729	22465407	1391.68
	21	BICF2P1026818	G1141F53S190	1300163	2297990	997.827
	14	BICF2G630523768	BICF2G630524009	21116852	21467564	350.712
					Total	2740.22
