# Supplementary material for: A Missense Variant in KCNJ10 in Belgian Shepherd Dogs Affected by Spongy Degeneration with Cerebellar Ataxia (SDCA1)
Source: G3 (Bethesda). 2016 Dec 21;7(2):663–9. doi: 10.1534/g3.116.038455 (PMC5295610; doi:10.1534/g3.116.038455)
Supplement: Supplementary file 8 [file 663TableS4.xlsx]

## Sheet: Sheet1
Table S4. Sample designations and breed information on 143 dogs with genome sequences.
Sample ID	Breed	Study Accession
AC065	Australian Cattle dog	PRJEB13468
AC108	Australian Cattle dog	PRJEB16012
AD009	Alpine Dachsbracke	PRJEB14840
AR001	Australian Terrier	PRJEB16012
AS006	American Staffordshire Terrier	PRJEB16012
BB011	Berger Blanc Suisse	PRJEB16012
BC272	Border Collie	PRJEB4544
BC273	Border Collie	PRJEB16012
BD016	Bearded Collie	PRJEB13468
BD036	Bearded Collie	PRJEB16012
BD052	Bearded Collie	PRJEB16012
BD085	Bearded Collie	PRJEB16012
BD089	Bearded Collie	PRJEB16012
BD091	Bearded Collie	PRJEB16012
BD093	Bearded Collie	PRJEB16012
BD098	Bearded Collie	PRJEB16012
BH003	Basset	PRJEB16012
BT007	Miniature Bullterrier	PRJEB16012
BT012	Bullterrier	PRJEB16012
CH019	Chihuahua	PRJEB13139
CP003	Cocker Spaniel	PRJEB16012
DH098	Dachshund	PRJEB7736
DO159	Doberman Pinscher	PRJEB16012
DO242	Doberman Pinscher	PRJEB16012
DO263	Doberman Pinscher	PRJEB16012
DQ1	Chinese indigenous dogs	PRJNA266585
DQ10	Chinese indigenous dogs	PRJNA266585
DQ2	Chinese indigenous dogs	PRJNA266585
DQ3	Chinese indigenous dogs	PRJNA266585
DQ4	Chinese indigenous dogs	PRJNA266585
DQ5	Chinese indigenous dogs	PRJNA266585
DQ6	Chinese indigenous dogs	PRJNA266585
DQ7	Chinese indigenous dogs	PRJNA266585
DQ8	Chinese indigenous dogs	PRJNA266585
DQ9	Chinese indigenous dogs	PRJNA266585
DS032	German Shepherd / Mixed breed	PRJEB14110
DS041	German Shepherd / Mixed breed	PRJEB14110
DS042	German Shepherd / Mixed breed	PRJEB14110
DS043	German Shepherd	PRJEB16012
EL565	Elo	PRJEB16012
EN091	Entlebucher Sennenhund	PRJEB16012
EN154	Entlebucher Sennenhund	PRJEB16012
EN221	Entlebucher Sennenhund	PRJEB16012
EN247	Entlebucher Sennenhund	PRJEB16012
EN261	Entlebucher Sennenhund	PRJEB16012
EN262	Entlebucher Sennenhund	PRJEB16012
EN263	Entlebucher Sennenhund	PRJEB16012
EN264	Entlebucher Sennenhund	PRJEB16012
EU008	Eurasier	PRJEB6079
EU035	Eurasier	PRJEB16012
FB046	French Bulldog	PRJEB13468
FB065	French Bulldog	PRJEB16012
GR0855	Golden Retriever	PRJEB16012
GR0859	Golden Retriever	PRJEB16012
GR0860	Golden Retriever	PRJEB16012
GS1	German Shepherd	PRJNA266585
GS10	German Shepherd	PRJNA266585
GS2	German Shepherd	PRJNA266585
GS3	German Shepherd	PRJNA266585
GS4	German Shepherd	PRJNA266585
GS5	German Shepherd	PRJNA266585
GS6	German Shepherd	PRJNA266585
GS7	German Shepherd	PRJNA266585
GS8	German Shepherd	PRJNA266585
GS9	German Shepherd	PRJNA266585
GW004	German Wirehaired	PRJEB13468
HW1706	Hovawart	PRJEB16012
IT221	Irish Terrier	PRJEB13468
KF042	Kromfohrländer	PRJEB6076
KKH2684	Siberian Husky	PRJEB10823
KM1	Kunming Dog	PRJNA266585
KM10	Kunming Dog	PRJNA266585
KM2	Kunming Dog	PRJNA266585
KM3	Kunming Dog	PRJNA266585
KM4	Kunming Dog	PRJNA266585
KM5	Kunming Dog	PRJNA266585
KM6	Kunming Dog	PRJNA266585
KM7	Kunming Dog	PRJNA266585
KM8	Kunming Dog	PRJNA266585
KM9	Kunming Dog	PRJNA266585
LA1869	Labrador Retriever	PRJEB16012
LA882	Labrador Retriever	PRJEB5874
LA900	Labrador Retriever	PRJEB5875
LJ1	Chinese indigenous dogs	PRJNA266585
LJ10	Chinese indigenous dogs	PRJNA266585
LJ2	Chinese indigenous dogs	PRJNA266585
LJ3	Chinese indigenous dogs	PRJNA266585
LJ4	Chinese indigenous dogs	PRJNA266585
LJ5	Chinese indigenous dogs	PRJNA266585
LJ6	Chinese indigenous dogs	PRJNA266585
LJ7	Chinese indigenous dogs	PRJNA266585
LJ8	Chinese indigenous dogs	PRJNA266585
LJ9	Chinese indigenous dogs	PRJNA266585
LN048	Landseer	PRJEB9437
LR1030	Lagotto Romagnolo	PRJEB16012
LR390	Lagotto Romagnolo	PRJEB13468
LR433	Lagotto Romagnolo	PRJEB16012
LR494	Lagotto Romagnolo	PRJEB16012
LR753	Lagotto Romagnolo	PRJEB16012
MA008	Malinois	PRJEB16012
MA094	Malinois	PRJEB16012
MA152	Malinois	PRJEB16012
MI016	Mixed Breed	PRJEB16012
OS001	Old English Sheepdog	PRJEB16012
PE002	Perro de Agua Español	PRJEB7903
PL116	Poodle	PRJEB16012
RR123	Rhodesian Ridgeback	PRJEB16012
RR224	Rhodesian Ridgeback	PRJEB16012
SG005	Sloughi	PRJEB13468
SG006	Sloughi	PRJEB16012
SG008	Sloughi	PRJEB16012
SH008	Greater Swiss Mountain Dog	PRJEB16012
SL006	Saluki	PRJEB16012
SY001	Alaskan Husky (not purebred)	PRJEB9590
SY018	Alaskan Husky (not purebred)	PRJEB9591
TA001	Airedale Terrier	PRJEB16012
TM1	Tibetan Mastiff	PRJNA266585
TM10	Tibetan Mastiff	PRJNA266585
TM2	Tibetan Mastiff	PRJNA266585
TM3	Tibetan Mastiff	PRJNA266585
TM4	Tibetan Mastiff	PRJNA266585
TM5	Tibetan Mastiff	PRJNA266585
TM6	Tibetan Mastiff	PRJNA266585
TM7	Tibetan Mastiff	PRJNA266585
TM8	Tibetan Mastiff	PRJNA266585
TM9	Tibetan Mastiff	PRJNA266585
WE006	Weimaraner	PRJEB16012
WH083	Whippet	PRJEB13468
WW361	West Highland White Terrier	PRJEB16012
WW362	West Highland White Terrier	PRJEB16012
WW363	West Highland White Terrier	PRJEB16012
WW364	West Highland White Terrier	PRJEB16012
WW64	West Highland White Terrier	PRJEB13723
YJ1	Chinese indigenous dogs	PRJNA266585
YJ2	Chinese indigenous dogs	PRJNA266585
YJ3	Chinese indigenous dogs	PRJNA266585
YJ4	Chinese indigenous dogs	PRJNA266585
YJ5	Chinese indigenous dogs	PRJNA266585
YJ6	Chinese indigenous dogs	PRJNA266585
YJ7	Chinese indigenous dogs	PRJNA266585
YJ9	Chinese indigenous dogs	PRJNA266585
YT003	Yorkshire Terrier	PRJEB13468
ZS14_2	Pomeranian	PRJEB16012
