# Supplementary material for: A Missense Variant in KCNJ10 in Belgian Shepherd Dogs Affected by Spongy Degeneration with Cerebellar Ataxia (SDCA1)
Source: G3 (Bethesda). 2016 Dec 21;7(2):663–9. doi: 10.1534/g3.116.038455 (PMC5295610; doi:10.1534/g3.116.038455)
Supplement: Supplementary file 10 [file 663TableS5.xlsx]

## Sheet: Sheet1
Table S5. Variants in the critical interval that were absent from 140 other dog genomes
Chromosome	Position CanFam 3.1	Reference allele	Alternative allele	Effect	Predicted impact	Classification	Codon	Amino acid	Gene	Remarks
38	21136915	T	A	INTERGENIC	MODIFIER
38	21137258	C	A	INTERGENIC	MODIFIER
38	21141359	G	C	INTERGENIC	MODIFIER
38	21142199	G	A	INTERGENIC	MODIFIER
38	21308598	C	T	DOWNSTREAM	MODIFIER		2927		USP21
38	21379928	G	A	INTRON	MODIFIER				PVRL4
38	21384168	C	A	INTRON	MODIFIER				PVRL4
38	21396572	T	TC	DOWNSTREAM	MODIFIER		3891		PVRL4
38	21398900	C	A	INTRON	MODIFIER				ARHGAP30
38	21411162	C	T	NON_SYNONYMOUS_CODING	MODERATE	MISSENSE	Cgg/Tgg	R1058W	ARHGAP30
38	21411993	G	A	DOWNSTREAM	MODIFIER		712		ARHGAP30
38	21437045	A	G	INTERGENIC	MODIFIER
38	21452403	C	T	INTRON	MODIFIER				F11R
38	21514099	C	G	INTRON	MODIFIER				CD244
38	21650223	A	G	INTERGENIC	MODIFIER
38	21654972	G	A	INTRON	MODIFIER				SLAF1_CANFA
38	22140659	T	C	DOWNSTREAM	MODIFIER		573		ENSCAFG00000029844	KCNJ10:c.986T>C, missense variant p.Leu329Pro
38	22175279	C	T	INTERGENIC	MODIFIER
38	22194551	G	A	INTERGENIC	MODIFIER
38	22213280	C	G	NON_SYNONYMOUS_CODING	MODERATE	MISSENSE	cCc/cGc	P135R	IGSF9
38	22227149	C	T	DOWNSTREAM	MODIFIER		4615		IGSF9
38	22252739	GCCATCTGTCCATCCATCCAT	G	INTRON	MODIFIER				CCDC19
38	22318805	G	A	INTRON	MODIFIER				FCRL6
